# Supplementary material for: Mussel-Inspired Catechol Functionalisation as a Strategy to Enhance Biomaterial Adhesion: A Systematic Review
Source: Polymers (Basel). 2021 Sep 28;13(19):3317. doi: 10.3390/polym13193317 (PMC8513061; doi:10.3390/polym13193317)
Supplement: Supplementary file 1 [file polymers-13-03317-s001.zip]

Archive with 1 entries (1 files):
- polymers-1383362-supplementary.pdf
